# Supplementary material for: A New RNA-Dependent Cas12g Nuclease
Source: Int J Mol Sci. 2023 Dec 4;24(23):17105. doi: 10.3390/ijms242317105 (PMC10707612; doi:10.3390/ijms242317105)
Supplement: Supplementary file 1 [file ijms-24-17105-s001.zip › Supplementary Table S1.xlsx]

## Sheet: Tab1
Tab 1. List of oligonucleotides used in this work
ID	Sequence	Description
T7_lbr_F	TAATACgACTCACTATAgggtcactggtcccgccacc	primer for creating a PAM library transcription template
M13R	CAGGAAACAGCTATGA	primer for creating a PAM library transcription template
4135_VG_F	tgaaCATATGGCACAGGCATCCCTCGCAGCC	primer for amplification of the cas12g sequence with an NdeI restriction site for subsequent cloning
4135_VG_R	atctaGCGGCCGCAGCCCGGCTGGCAGGCAGATTGATTT	primer for amplification of the cas12g sequence with an NdeI restriction site for subsequent cloning
VG_tracr	TAATACgACTCACTATAggAGTGCTTTCTGAGTCGTACGGCCGGAAAAACCTCTGCGGACATTTGACCAAG	oligo for assembly of the T7 promoter-tracrRNA fragment
bbsi_VG	GAAGACTTTTTACCGGCTCAATGCTTCCCGGGCCGGGTTCCTCTCCTTGGTCAAATGTCCGCAGAGGTTT	oligo for assembly of the T7 promoter-tracrRNA fragment
DR_spacer_F	TAAAAATTTACCGGCTCCGACACCAccctctattgatAcccaccTTTTTT	oligo for assembling the DR-spacer fragment
DR_spacer_R	aattAAAAAAggtgggTatcaatagagggTGGTGTCGGAGCCGGTAAATT	oligo for assembling the DR-spacer fragment
VG_scr_F	CgCTgCCTTCAACgAAATCT	the cas12g sequencing oligo
VG_scr_R	AgATTTCgTTgAAggCAgCg	the cas12g sequencing oligo
VG_scr_F3	AgCgTgCATCTgCATTTCg	the cas12g sequencing oligo
VG_scr_R3	CgAAATgCAgATgCACgCT	the cas12g sequencing oligo
VG_scr_F4	ATggCCTTCTTCgCTTACg	the cas12g sequencing oligo
VG_scr_R4	CgTAAgCgAAgAAggCCAT	the cas12g sequencing oligo

## Sheet: Tab2
Tab 2. Sequence of the Cas12g protein
Cas12G	MAQASLAAESQPFRRPRYREERTLVRRLLRFPGQSKEEFRQKIRQLREAFEQFNADVAGVCQWAIRFRPQSGQPAQPANEFWRFFLDPEAFVPTNDTRTPDFRRLQAFDAATGIGNLDELPDPPFTPALRASIESARNVPKTQEAQKLIARLKNYLLPHRMIVLKAAAEWIQARYERGYQNWLRQYEEWEKEKQEWERTHPELTLEIRAAFNEIFQELKVKEKRPRICSLEHLQQNRDNCQYAGEQPKRSKHRHSPLCLKFAEFCRQKLDKNAKKHFYKDAQQFLNKGLRSLKPRVQKSFKGNWHRYLQFMNLKENTIRKQYGGQLPHCEKLAQECRFNPHTELCKQYKSRLAGKPELARQEKLYREWRSNYWRGPRKPVFRYPSARLRSTPKIFGENY…
